# Supplementary material for: Synthetic Protein-Assisted Co-Assembly of Zeolitic Imidazolate Framework-8 and Novosphingobium capsulatum for Enhanced Saline–Alkali Resistance of Wheat
Source: Molecules. 2025 Sep 9;30(18):3669. doi: 10.3390/molecules30183669 (PMC12472543; doi:10.3390/molecules30183669)
Supplement: Supplementary file 1 [file molecules-30-03669-s001.zip]

Archive with 1 entries (1 files):
- molecules-3828404-supplementary.pdf
